# Supplementary material for: Testosterone Replacement Therapy Is Not Associated with Greater Revision Rates in Reverse Total Shoulder Arthroplasty
Source: J Clin Med. 2025 Feb 18;14(4):1341. doi: 10.3390/jcm14041341 (PMC11856249; doi:10.3390/jcm14041341)
Supplement: Supplementary file 1 [file jcm-14-01341-s001.zip]

Archive with 1 entries (1 files):
- jcm-3437218-supplementary.pdf
